# Supplementary material for: Test–Retest Reliability and Convergent Validity of Two Scoring Versions of the Spinal Appearance Questionnaire Against Radiographic Measurements and Established Quality of Life Questionnaires in Adolescents with Idiopathic Scoliosis
Source: Children (Basel). 2026 Jan 6;13(1):87. doi: 10.3390/children13010087 (PMC12839957; doi:10.3390/children13010087)
Supplement: Supplementary file 1 [file children-13-00087-s001.zip]

Archive with 1 entries (1 files):
- children-4050942-supplementary.xls
