# Supplementary material for: Test–Retest Reliability and Convergent Validity of Two Scoring Versions of the Spinal Appearance Questionnaire Against Radiographic Measurements and Established Quality of Life Questionnaires in Adolescents with Idiopathic Scoliosis
Source: Children (Basel). 2026 Jan 6;13(1):87. doi: 10.3390/children13010087 (PMC12839957; doi:10.3390/children13010087)
Supplement: Supplementary file 1 [file children-13-00087-s001.zip › children-4050942-supplementary.xls]

## Sheet: DatasetSAQ
subject_id	redcap_event_name	pedsoradult	sex	agebaseline	current_treatmentb___1	current_treatmentb___2	current_treatmentb___3	current_treatmentb___4	current_treatmentb___5	current_treatmentb___6	current_treatmentb___7	current_treatmentb___8	when_brace_startb	when_exercise_start_b	type_of_braceb	hours_bracewearb	srs_q1_v2	srs_q2_v2	srs_q3_v2	srs_q4_v2	srs_q5_v2	srs_q6_v2	srs_q7_v2	srs_q8_v2	srs_q9_v2	srs_q10_v2	srs_q11_v2	srs_q12_v2	srs_q13_v2	srs_q14_v2	srs_q15_v2	srs_q16_v2	srs_q17_v2	srs_q18_v2	srs_q19_v2	srs_q20_v2	srs_q21_v2	srs_q22_v2	saq_q1_v2	saq_q2_v2	saq_q3_v2	saq_q4_v2	saq_q5_v2	saq_q6_v2	saq_q7_v2	saq_q8_v2	saq_q9_v2	saq_q10_v2	saq_q11_v2
1	before_clinician_v_arm_1	1	0	16	1	0	0	0	0	0	0	0	#NULL!	#NULL!	#NULL!	#NULL!	2	3	3	5	2	4	3	3	4	4	4	3	3	5	4	4	5	5	3	4	3	3	4	2	2	1	3	3	3	4	5	3	5
2	before_clinician_v_arm_1	1	0	15	1	0	0	0	0	0	0	0	#NULL!	#NULL!	#NULL!	#NULL!	4	5	3	4	5	5	5	5	5	3	5	5	4	5	5	4	5	5	3	5	3	3	2	1	2	3	1	2	1	3	4	2	4
3	before_clinician_v_arm_1	1	0	16	1	0	0	0	0	0	0	1	#NULL!	#NULL!	#NULL!	#NULL!	3	3	2	2	4	3	2	1	4	2	5	4	3	2	5	2	4	5	2	3	1	2	4	3	4	4	4	3	3	1	4	5	5
4	before_clinician_v_arm_1	1	0	16	0	0	0	0	1	0	0	0	2014	#NULL!	3	22	4	5	5	4	4	4	5	4	5	4	5	4	4	5	5	5	5	4	3	4	4	4	2	1	1	2	1	1	1	4	5	5	4
5	before_clinician_v_arm_1	1	0	12	1	0	0	0	0	0	0	0	#NULL!	#NULL!	#NULL!	#NULL!	4	5	4	3	2	5	5	5	5	4	5	5	4	5	5	4	5	5	5	4	3	3	1	1	1	1	1	1	1	5	1	1	1
6	before_clinician_v_arm_1	1	0	13	1	0	0	0	0	0	0	0	#NULL!	#NULL!	#NULL!	#NULL!	4	4	3	1	5	5	5	4	5	3	4	5	4	5	5	5	5	5	4	4	#NULL!	#NULL!	2	2	4	3	4	3	#NULL!	4	5	5	5
11	before_clinician_v_arm_1	1	0	13	0	0	1	0	0	0	0	0	2017	#NULL!	1	10	5	5	4	1	5	3	2	5	4	4	5	5	1	1	5	2	5	3	2	1	2	3	2	2	1	1	1	1	1	4	5	4	2
13	before_clinician_v_arm_1	1	0	15	0	0	0	0	1	0	0	0	2017	#NULL!	3	23	5	5	5	5	3	4	5	5	5	5	5	4	5	5	5	5	5	5	5	5	5	5	2	2	1	2	1	2	1	1	1	2	1
14	before_clinician_v_arm_1	1	0	12	1	0	0	0	0	0	0	0	#NULL!	#NULL!	#NULL!	#NULL!	4	5	4	3	2	5	5	5	5	4	5	5	4	5	5	5	4	5	5	5	5	4	2	2	2	2	2	2	2	5	5	2	4
17	before_clinician_v_arm_1	1	0	16	0	0	0	0	1	0	0	0	2015	#NULL!	3	10	3	3	5	4	4	5	4	3	5	4	4	4	5	5	5	5	5	5	4	4	4	4	4	2	2	3	2	3	1	4	3	3	3
18	before_clinician_v_arm_1	1	0	11	0	0	0	0	1	0	0	0	2017	#NULL!	3	23	4	5	4	4	3	3	4	3	4	4	5	4	4	5	4	4	5	4	4	4	5	4	3	2	2	3	2	2	2	4	4	4	2
19	before_clinician_v_arm_1	1	0	14	1	1	1	0	0	0	0	0	2016	2017	1	11	5	5	5	5	5	5	5	4	5	5	5	5	5	5	5	5	5	5	5	5	5	5	1	1	1	1	1	1	1	4	1	1	1
21	before_clinician_v_arm_1	1	0	12	0	1	0	0	0	0	0	0	#NULL!	2017	#NULL!	#NULL!	4	5	5	3	4	4	4	5	5	4	5	5	4	5	1	4	5	5	3	4	4	4	1	1	1	1	1	1	1	5	1	1	1
24	before_clinician_v_arm_1	1	0	12	0	1	0	0	0	0	0	0	#NULL!	2017	#NULL!	#NULL!	4	5	5	4	5	5	5	4	5	5	5	5	4	5	5	5	5	5	4	4	1	3	1	1	2	1	1	1	1	2	1	5	2
25	before_clinician_v_arm_1	1	0	13	1	0	0	0	0	0	0	0	#NULL!	#NULL!	#NULL!	#NULL!	4	3	5	5	5	5	5	3	5	5	5	4	4	5	5	5	5	5	5	5	4	5	1	2	2	1	1	2	1	#NULL!	2	1	2
27	before_clinician_v_arm_1	1	0	17	1	0	0	0	0	0	0	0	#NULL!	#NULL!	#NULL!	#NULL!	4	4	4	5	5	5	5	3	5	5	5	5	3	5	5	4	5	5	5	4	5	5	2	2	2	2	2	2	2	4	4	1	2
28	before_clinician_v_arm_1	1	0	16	1	0	0	0	0	0	0	0	#NULL!	#NULL!	#NULL!	#NULL!	5	5	3	4	3	4	4	4	5	4	5	5	3	5	5	3	5	5	4	3	4	4	2	1	1	2	2	2	1	1	2	1	1
30	before_clinician_v_arm_1	1	0	13	1	1	1	0	0	0	0	0	2016	2016	1	8	3	3	3	2	3	4	4	3	4	3	5	3	3	5	5	3	4	5	4	3	5	4	2	1	2	1	1	2	1	4	4	2	3
31	before_clinician_v_arm_1	1	0	14	0	1	0	0	0	0	0	0	#NULL!	2017	#NULL!	#NULL!	2	2	4	2	2	3	4	2	5	3	4	3	4	5	5	4	3	4	2	4	3	3	3	2	2	2	2	3	2	1	5	5	5
32	before_clinician_v_arm_1	1	0	13	1	0	0	0	0	0	0	0	#NULL!	#NULL!	#NULL!	#NULL!	4	5	5	5	3	5	5	5	4	4	5	5	5	5	5	5	5	5	3	5	3	3	1	1	1	1	1	1	1	4	4	1	1
33	before_clinician_v_arm_1	1	0	13	1	0	0	0	0	0	0	0	#NULL!	#NULL!	#NULL!	#NULL!	4	4	4	4	5	5	5	5	5	4	5	3	4	5	5	5	5	5	5	5	3	3	2	2	2	2	2	2	2	4	5	1	5
35	before_clinician_v_arm_1	1	0	15	0	0	1	0	0	0	0	0	2009	#NULL!	1	8	4	5	4	4	4	5	5	5	4	3	5	5	5	5	5	5	5	5	4	4	4	5	2	1	1	1	1	2	1	4	2	1	2
36	before_clinician_v_arm_1	1	0	14	0	0	1	0	0	0	0	0	2017	#NULL!	1	7	4	4	3	3	4	3	3	3	4	4	5	5	3	5	5	4	5	5	3	2	4	4	2	2	2	2	2	2	1	1	4	2	1
37	before_clinician_v_arm_1	1	0	13	0	0	0	0	1	0	0	0	2016	#NULL!	4	23	5	5	5	5	4	5	4	2	5	5	5	4	4	5	5	4	5	5	5	4	5	5	2	1	1	1	1	1	1	5	1	1	1
38	before_clinician_v_arm_1	1	0	15	1	1	1	1	0	0	0	0	2014	2015	1	8	5	4	4	3	2	3	4	4	5	3	5	4	4	4	5	3	5	5	4	4	3	4	2	2	2	2	2	2	2	4	4	4	3
40	before_clinician_v_arm_1	1	0	13	0	1	0	0	0	0	0	0	#NULL!	2017	#NULL!	#NULL!	5	5	3	3	2	4	3	5	5	3	5	5	3	5	5	3	5	5	3	3	4	5	2	1	1	1	1	1	1	2	3	2	2
41	before_clinician_v_arm_1	1	0	13	0	1	0	0	0	0	0	0	#NULL!	2017	#NULL!	#NULL!	4	4	4	3	5	4	5	5	5	4	5	4	4	5	4	4	5	5	4	5	5	4	2	2	2	1	1	1	2	3	5	1	1
43	before_clinician_v_arm_1	1	0	11	1	0	0	0	0	0	0	0	#NULL!	#NULL!	#NULL!	#NULL!	4	4	5	5	5	5	3	3	5	5	4	5	4	5	5	5	5	5	5	5	5	5	1	1	1	1	1	1	1	3	1	1	1
44	before_clinician_v_arm_1	1	0	15	0	0	1	0	0	0	0	0	2012	#NULL!	1	0	5	5	4	2	4	4	5	5	5	4	5	5	4	5	5	1	5	5	4	4	4	5	2	1	1	2	1	2	1	3	5	1	5
46	before_clinician_v_arm_1	1	0	11	0	1	0	0	0	0	0	0	#NULL!	2017	#NULL!	#NULL!	4	4	3	1	3	2	4	5	4	2	5	3	4	5	4	4	4	5	1	4	5	4	3	2	2	3	2	2	2	3	5	4	5
47	before_clinician_v_arm_1	1	0	15	0	0	0	0	1	0	0	0	2015	#NULL!	3	23	4	4	5	4	5	5	5	3	5	5	5	4	5	5	5	5	5	5	5	5	5	5	1	1	1	1	1	2	1	4	2	1	1
48	before_clinician_v_arm_1	1	0	12	0	0	1	0	0	0	0	0	2016	#NULL!	1	9	4	4	4	3	5	4	4	4	5	4	5	4	4	5	5	4	3	5	3	4	4	3	2	2	2	2	2	2	2	1	2	2	2
49	before_clinician_v_arm_1	1	0	16	1	0	0	0	0	0	0	0	#NULL!	#NULL!	#NULL!	#NULL!	2	3	2	2	5	3	2	1	5	1	3	3	3	4	5	2	2	3	2	4	2	3	2	2	2	2	2	3	2	1	4	4	4
50	before_clinician_v_arm_1	1	0	15	1	0	1	0	0	0	0	0	2017	#NULL!	2	8	4	4	3	3	5	4	5	4	5	3	5	5	4	5	4	4	5	5	3	4	3	3	3	1	1	2	2	2	1	4	4	2	3
51	before_clinician_v_arm_1	1	0	13	0	1	0	0	0	0	0	0	#NULL!	2017	#NULL!	#NULL!	5	5	4	2	5	5	4	5	5	4	5	5	4	5	5	4	5	5	5	5	4	4	2	1	1	2	1	1	2	5	3	2	2
53	before_clinician_v_arm_1	1	0	12	0	0	0	0	1	0	0	0	2017	#NULL!	3	19	3	3	2	4	4	3	3	2	5	4	4	3	2	4	5	2	4	3	3	4	3	4	2	1	1	2	1	2	1	3	2	5	2
54	before_clinician_v_arm_1	1	0	11	1	1	0	0	0	0	0	0	#NULL!	2017	#NULL!	#NULL!	5	5	3	4	4	5	3	5	5	4	5	5	5	5	5	4	4	5	5	4	4	2	2	1	1	2	1	3	1	4	2	1	2
55	before_clinician_v_arm_1	1	0	13	1	0	0	0	0	0	0	0	#NULL!	#NULL!	#NULL!	#NULL!	5	5	5	2	4	5	3	5	4	5	5	4	4	5	5	4	5	5	5	4	3	4	3	2	1	2	2	2	1	2	2	1	1
58	before_clinician_v_arm_1	1	0	16	1	0	0	0	0	0	0	0	#NULL!	#NULL!	#NULL!	#NULL!	5	5	2	3	4	3	3	4	4	5	5	5	3	4	5	3	5	5	4	4	3	5	2	2	2	2	1	2	2	1	2	3	2
59	before_clinician_v_arm_1	1	0	15	1	0	0	0	0	0	0	0	#NULL!	#NULL!	#NULL!	#NULL!	3	4	4	4	5	5	2	2	5	5	4	5	4	5	5	4	5	5	5	2	5	5	2	1	1	1	1	1	1	1	1	1	1
62	before_clinician_v_arm_1	1	0	14	1	0	0	0	0	0	0	0	#NULL!	#NULL!	#NULL!	#NULL!	3	3	2	2	2	4	4	2	5	4	5	5	3	5	5	4	5	5	3	4	3	3	2	1	1	2	3	1	1	3	5	3	1
63	before_clinician_v_arm_1	1	0	10	0	0	0	0	1	0	0	0	2017	#NULL!	4	23	4	4	4	4	4	4	5	4	4	4	5	4	4	4	4	3	5	4	4	4	4	2	2	2	1	2	2	2	1	4	3	2	1
64	before_clinician_v_arm_1	1	0	18	1	1	0	0	0	0	0	0	#NULL!	2016	#NULL!	#NULL!	4	4	4	3	4	4	4	3	4	4	5	4	4	5	5	3	4	5	3	4	2	2	2	1	1	2	1	2	1	4	4	3	4
65	before_clinician_v_arm_1	1	0	12	0	0	0	0	1	0	0	0	2016	#NULL!	3	20	5	5	5	4	4	4	5	5	5	5	5	5	4	5	5	5	5	5	#NULL!	4	4	4	2	2	1	2	2	2	1	1	5	5	1
67	before_clinician_v_arm_1	1	0	14	0	0	1	0	0	0	0	0	2015	#NULL!	2	8	5	5	5	3	3	4	4	2	5	4	5	5	4	5	5	5	5	5	5	4	5	3	2	1	2	2	1	1	1	5	1	1	1
68	before_clinician_v_arm_1	1	0	11	1	0	0	0	0	0	0	0	#NULL!	#NULL!	#NULL!	#NULL!	4	4	4	4	4	4	3	4	5	4	5	5	4	5	5	5	5	5	3	4	4	4	2	1	1	1	1	1	1	1	1	1	2
69	before_clinician_v_arm_1	1	0	11	1	1	0	0	0	0	0	0	#NULL!	2016	#NULL!	#NULL!	5	5	4	4	4	5	5	5	5	5	5	5	4	5	5	5	5	5	5	4	5	5	2	1	1	1	1	1	1	5	1	1	1
70	before_clinician_v_arm_1	1	0	16	0	1	0	0	0	0	0	0	#NULL!	2015	#NULL!	#NULL!	3	3	4	4	4	3	3	3	3	3	4	3	4	4	2	3	5	1	3	4	1	4	2	2	2	2	2	2	2	3	5	4	4
71	before_clinician_v_arm_1	1	0	14	0	0	1	0	0	0	0	0	2011	#NULL!	3	11	3	3	3	2	4	4	3	2	5	4	4	3	3	5	3	3	5	4	4	3	3	3	3	2	2	2	2	3	2	5	5	2	5
72	before_clinician_v_arm_1	1	0	14	0	0	0	0	1	0	0	0	2017	#NULL!	4	23	3	4	3	4	3	4	4	5	3	4	5	5	4	5	5	4	4	5	5	4	5	4	2	1	2	2	2	2	1	4	3	2	2
74	before_clinician_v_arm_1	1	0	10	0	0	0	0	1	0	0	0	2017	#NULL!	3	23	5	5	4	3	5	5	4	4	4	4	5	5	4	4	5	4	5	5	3	4	4	4	2	1	2	2	1	1	1	4	4	3	4
75	before_clinician_v_arm_1	1	0	15	0	0	1	0	0	0	0	0	2016	#NULL!	1	8	4	4	3	2	5	4	5	4	5	3	4	4	3	5	5	5	5	5	3	4	3	4	3	2	3	3	2	2	2	4	4	2	3
76	before_clinician_v_arm_1	1	0	14	0	0	1	0	0	0	0	0	2014	#NULL!	1	8	3	3	3	4	4	5	5	2	5	4	4	4	3	5	5	5	4	4	5	4	5	5	3	2	3	2	2	3	2	4	4	3	4
77	before_clinician_v_arm_1	1	0	13	1	0	0	0	0	0	0	0	#NULL!	#NULL!	#NULL!	#NULL!	4	4	3	5	5	4	3	3	4	3	5	4	4	5	5	4	5	5	4	4	3	3	2	2	2	2	2	2	1	4	4	1	5
78	before_clinician_v_arm_1	1	0	10	0	1	0	0	0	0	0	0	#NULL!	2017	#NULL!	#NULL!	5	5	3	4	5	5	4	5	5	5	5	5	3	5	5	5	5	5	5	4	3	3	3	1	1	1	1	1	1	3	2	1	2
80	before_clinician_v_arm_1	1	0	15	1	0	0	0	0	0	0	0	#NULL!	#NULL!	#NULL!	#NULL!	3	4	4	3	3	4	5	3	5	4	5	5	4	5	5	5	5	5	4	4	5	4	2	2	1	1	2	2	1	4	4	1	1
81	before_clinician_v_arm_1	1	0	13	1	0	1	0	0	0	0	0	2016	#NULL!	3	10	4	4	4	3	3	3	4	4	5	3	5	4	4	5	5	4	5	5	3	4	5	5	2	1	2	2	2	2	1	4	5	4	4
82	before_clinician_v_arm_1	1	0	15	1	0	0	0	0	0	0	1	#NULL!	#NULL!	#NULL!	#NULL!	1	1	3	5	4	4	3	1	4	4	4	2	3	4	5	2	1	4	4	3	3	3	2	3	1	3	2	2	1	3	2	2	1
83	before_clinician_v_arm_1	1	0	14	0	0	0	0	1	0	0	0	2015	#NULL!	3	16	5	5	4	3	5	3	5	5	5	3	5	5	4	4	5	5	5	3	3	4	3	3	2	2	2	1	1	2	1	4	1	2	1
86	before_clinician_v_arm_1	1	0	13	0	0	0	0	1	0	0	0	2017	#NULL!	3	22	4	5	5	3	3	4	5	5	4	4	5	3	5	5	5	5	5	5	5	5	5	5	2	1	1	1	1	1	1	3	5	4	3
87	before_clinician_v_arm_1	1	0	15	1	0	0	0	0	0	0	0	#NULL!	#NULL!	#NULL!	#NULL!	5	5	4	4	3	5	5	4	5	3	5	5	5	5	5	5	5	5	4	4	4	4	2	2	2	2	2	2	1	3	5	1	3
88	before_clinician_v_arm_1	1	0	10	1	0	0	0	0	0	0	0	#NULL!	#NULL!	#NULL!	#NULL!	5	5	4	3	5	5	5	5	5	5	5	5	4	5	5	4	5	5	5	4	5	4	2	2	2	2	1	2	1	5	2	1	1
90	before_clinician_v_arm_1	1	0	13	1	0	0	0	0	0	0	0	#NULL!	#NULL!	#NULL!	#NULL!	5	5	5	3	5	5	4	5	5	4	5	5	4	5	5	5	5	5	3	4	3	4	2	1	2	1	1	1	1	2	2	1	1
92	before_clinician_v_arm_1	1	0	15	1	0	0	0	0	0	0	0	#NULL!	#NULL!	#NULL!	#NULL!	4	4	2	4	5	4	5	5	4	3	4	3	2	5	5	5	5	5	4	4	5	5	2	2	3	3	2	1	2	3	2	2	3
93	before_clinician_v_arm_1	1	0	15	1	0	0	0	0	0	0	0	#NULL!	#NULL!	#NULL!	#NULL!	5	5	4	4	5	4	5	5	5	4	5	5	4	5	5	5	5	5	5	4	5	4	2	1	1	2	1	2	1	3	1	1	1
94	before_clinician_v_arm_1	1	0	15	0	0	0	0	1	0	0	0	2015	#NULL!	3	23	5	5	3	5	4	5	5	5	5	5	5	5	4	5	5	4	5	5	4	4	5	5	2	1	1	1	1	1	1	3	2	1	1
95	before_clinician_v_arm_1	1	0	13	0	0	0	0	1	0	0	0	2016	#NULL!	3	22	3	4	1	5	5	5	3	4	5	5	5	3	4	5	5	1	5	5	5	5	5	5	2	2	2	2	2	2	2	4	5	2	1
96	before_clinician_v_arm_1	1	0	15	0	0	0	1	0	0	0	0	2014	#NULL!	4	16	5	5	3	5	3	4	4	4	5	4	5	4	4	5	5	4	5	4	4	4	4	4	2	1	1	2	2	2	1	4	2	1	1
97	before_clinician_v_arm_1	1	0	13	0	1	1	0	0	0	0	0	2017	2017	3	10	4	3	4	5	5	5	4	2	5	5	3	5	4	5	4	4	5	5	5	4	3	5	2	1	2	1	1	1	1	1	1	1	1
98	before_clinician_v_arm_1	1	0	14	1	0	0	0	0	0	0	0	#NULL!	#NULL!	#NULL!	#NULL!	5	5	4	2	4	4	4	5	5	4	5	5	4	5	5	4	5	5	3	4	4	4	2	1	3	1	2	3	1	2	5	5	1
99	before_clinician_v_arm_1	1	0	12	1	1	0	0	0	0	0	0	#NULL!	2016	#NULL!	#NULL!	4	4	4	4	5	5	5	5	5	5	5	5	4	5	5	4	5	5	5	4	5	5	2	2	1	2	2	1	2	5	2	2	1
100	before_clinician_v_arm_1	1	0	15	1	0	0	0	0	0	0	0	#NULL!	#NULL!	#NULL!	#NULL!	4	4	5	4	4	5	5	5	5	4	5	4	4	5	5	5	5	5	4	5	3	3	2	2	1	2	1	2	2	3	3	1	1
105	before_clinician_v_arm_1	1	0	15	1	0	0	0	0	0	0	0	#NULL!	#NULL!	#NULL!	#NULL!	5	5	5	4	5	5	4	5	5	5	5	5	5	5	5	4	5	5	5	4	5	5	3	2	2	3	2	2	2	2	3	2	1
106	before_clinician_v_arm_1	1	0	13	1	0	0	0	0	0	0	0	#NULL!	#NULL!	#NULL!	#NULL!	4	5	4	4	5	5	4	5	5	4	5	5	4	5	5	4	5	5	3	4	5	5	2	1	1	2	2	2	1	4	3	4	3
107	before_clinician_v_arm_1	1	0	12	0	1	0	0	0	1	0	1	#NULL!	2017	#NULL!	#NULL!	2	2	5	4	4	5	5	1	4	5	3	4	5	5	5	5	5	5	5	5	2	1	2	3	4	2	2	3	4	5	5	1	5
108	before_clinician_v_arm_1	1	0	16	1	0	0	0	0	1	0	0	#NULL!	#NULL!	#NULL!	#NULL!	3	4	1	2	3	3	3	3	5	2	2	4	3	4	5	3	5	5	2	3	2	2	3	3	2	3	2	3	3	3	5	5	5
111	before_clinician_v_arm_1	1	0	13	1	0	0	0	0	0	0	0	#NULL!	#NULL!	#NULL!	#NULL!	5	5	4	2	5	4	5	5	5	4	5	5	5	5	5	5	5	5	4	5	5	5	2	1	1	2	1	2	1	4	3	3	1
112	before_clinician_v_arm_1	1	0	15	0	1	1	0	0	0	0	0	2016	2017	1	8	4	4	4	3	4	4	3	3	4	3	5	4	4	5	5	4	3	4	3	4	5	5	2	2	3	2	2	2	2	2	3	3	2
114	before_clinician_v_arm_1	1	0	14	0	0	0	0	1	0	0	0	2016	#NULL!	3	17	5	5	5	3	5	5	5	4	5	5	5	4	4	5	5	5	5	5	5	4	5	4	2	2	2	2	2	2	1	1	1	1	1
116	before_clinician_v_arm_1	1	0	14	0	1	0	0	1	0	0	0	2016	2017	3	12	4	4	2	4	5	4	4	4	4	4	5	4	4	4	5	4	5	5	4	4	5	4	2	2	2	2	2	2	2	3	3	4	4
117	before_clinician_v_arm_1	1	0	14	0	0	1	0	0	0	0	0	2014	#NULL!	4	8	4	4	2	3	4	3	3	2	4	3	4	4	3	4	4	3	5	5	3	3	4	5	1	1	1	1	1	1	1	3	2	3	1
118	before_clinician_v_arm_1	1	0	15	0	0	1	0	0	1	0	0	2017	#NULL!	2	7	2	2	3	2	4	3	3	1	4	3	3	3	2	5	5	3	2	4	4	3	3	3	2	2	2	2	2	2	1	4	5	4	5
119	before_clinician_v_arm_1	1	0	13	0	0	0	0	1	0	0	0	2017	#NULL!	3	16	4	5	4	4	5	5	5	5	5	4	5	3	4	5	5	4	5	4	4	4	4	4	2	2	2	1	1	2	1	5	3	1	1
120	before_clinician_v_arm_1	1	0	16	1	0	0	0	0	0	0	0	#NULL!	#NULL!	#NULL!	#NULL!	4	5	5	5	2	5	5	4	5	5	5	5	5	5	5	5	5	5	5	5	5	5	2	1	2	2	1	1	1	4	1	1	1
123	before_clinician_v_arm_1	1	0	16	1	0	0	0	0	0	0	0	#NULL!	#NULL!	#NULL!	#NULL!	3	3	4	1	4	5	5	3	5	3	4	3	3	5	5	3	5	3	5	3	3	3	2	1	1	1	3	1	1	3	5	4	5
124	before_clinician_v_arm_1	1	0	16	0	1	0	0	0	1	0	0	#NULL!	2016	#NULL!	#NULL!	2	1	4	2	4	5	4	1	4	4	4	3	3	4	4	4	4	3	5	4	1	1	3	3	1	3	1	1	1	1	3	2	1
125	before_clinician_v_arm_1	1	0	16	1	0	0	0	0	0	0	0	#NULL!	#NULL!	#NULL!	#NULL!	5	5	4	4	2	3	4	5	5	3	5	3	3	5	5	4	5	5	3	3	4	4	2	2	2	2	3	3	2	4	4	4	4
126	before_clinician_v_arm_1	1	0	14	1	0	0	0	0	0	0	0	#NULL!	#NULL!	#NULL!	#NULL!	3	3	1	2	5	4	4	3	5	4	5	5	3	#NULL!	5	2	5	5	3	3	3	3	2	#NULL!	1	1	2	2	1	1	4	5	3
127	before_clinician_v_arm_1	1	0	13	1	0	0	0	0	0	0	0	#NULL!	#NULL!	#NULL!	#NULL!	3	3	4	2	4	5	5	4	5	5	4	5	4	5	5	4	4	4	5	4	3	3	1	1	1	1	1	1	1	3	1	1	2
129	before_clinician_v_arm_1	1	0	10	1	0	0	0	0	0	0	0	#NULL!	#NULL!	#NULL!	#NULL!	5	4	5	3	5	5	5	4	5	5	5	5	5	5	5	5	5	5	5	5	5	5	1	1	1	1	1	1	1	2	1	1	1
131	before_clinician_v_arm_1	1	0	14	1	1	0	0	0	0	0	0	#NULL!	2017	#NULL!	#NULL!	4	4	5	5	5	5	4	3	5	4	5	4	4	5	5	4	4	5	1	5	4	4	2	2	3	1	1	1	2	2	1	1	2
132	before_clinician_v_arm_1	1	0	15	1	0	0	0	0	0	0	0	#NULL!	#NULL!	#NULL!	#NULL!	1	1	1	2	1	4	1	1	2	4	3	1	2	2	5	1	1	2	3	1	3	3	2	2	2	2	2	2	2	4	5	3	3
133	before_clinician_v_arm_1	1	0	17	0	1	0	0	0	0	0	0	#NULL!	2017	#NULL!	#NULL!	2	2	1	3	4	4	4	1	4	4	4	3	3	5	5	3	4	3	4	4	3	3	3	2	1	2	1	2	1	4	1	1	1
135	before_clinician_v_arm_1	1	0	15	1	0	0	0	0	0	0	0	#NULL!	#NULL!	#NULL!	#NULL!	3	3	2	2	4	4	3	2	5	4	4	4	3	4	2	3	4	5	3	4	3	4	2	2	2	2	2	2	2	4	5	4	4
138	before_clinician_v_arm_1	1	0	15	1	0	0	0	0	0	0	0	#NULL!	#NULL!	#NULL!	#NULL!	3	3	3	5	5	4	5	2	5	5	4	4	4	5	5	5	5	5	4	4	5	5	2	1	2	2	2	1	1	3	3	1	5
143	before_clinician_v_arm_1	1	0	16	0	1	0	0	0	0	0	0	#NULL!	2016	#NULL!	#NULL!	4	4	2	5	5	5	5	5	5	5	5	5	3	5	5	4	5	5	5	5	4	5	2	1	2	1	1	1	1	2	3	1	4
144	before_clinician_v_arm_1	1	0	17	1	0	0	0	0	0	0	0	#NULL!	#NULL!	#NULL!	#NULL!	2	3	2	3	5	4	4	1	5	3	5	4	2	5	5	3	5	5	3	4	4	3	2	1	4	2	2	2	1	2	5	3	5
145	before_clinician_v_arm_1	1	0	17	1	0	0	0	0	0	0	0	#NULL!	#NULL!	#NULL!	#NULL!	4	4	5	5	2	5	4	3	5	5	5	4	4	5	5	4	5	5	5	4	4	5	2	2	1	2	1	1	1	1	2	1	1
146	before_clinician_v_arm_1	1	0	14	0	0	1	0	0	0	0	0	2017	#NULL!	1	7	4	4	5	2	5	5	4	5	5	5	5	4	5	3	5	4	5	5	4	4	4	5	4	2	2	2	2	2	1	4	5	1	5
147	before_clinician_v_arm_1	1	0	13	0	1	0	0	0	0	0	0	#NULL!	2015	#NULL!	#NULL!	3	3	3	3	2	5	5	3	5	4	5	2	4	5	1	5	1	3	4	5	2	3	4	4	4	4	4	4	4	4	5	5	5
[truncated: 168 more columns]
